# Supplementary material for: Horizontal acquisition of a DNA ligase improves DNA damage tolerance in eukaryotes
Source: Nat Commun. 2023 Nov 22;14:7638. doi: 10.1038/s41467-023-43075-8 (PMC10665377; doi:10.1038/s41467-023-43075-8)
Supplement: Supplementary file 4 — Source data [file 41467_2023_43075_MOESM4_ESM.xlsx]

## Sheet: Figure 1a
Figure 1a
The mass spectrometry proteomics data are available on the PRIDE partner repository (https://www.ebi.ac.uk/pride/)

## Sheet: Figure 1b
Figure 1b

## Sheet: Figure 1c
Figure 1c
Images presented on Figure 1c are the full images captured with Zeiss LSM 900 with Airyscan2 in Z-stacks

## Sheet: Figure 2
Figure 2
Complete sequence sets (i.e. raw, aligned and reduced) as well as the phylogenetic tree are available on Figshare: https://figshare.com/s/7cbed8c5d59abdd2f4ae

## Sheet: Figure 3a
Figure 3a
Adineta vaga
Ct value GAPDH
	GAPDH-1			GAPDH-2			Relative transcript levels of AvLigE-A and AvLigE-B upon irradiation have been measured in two independent experiments, explaining why there are two groups of GAPDH Ct values. The first one corresponds to AvLigE-B and the second one relies to AvLigE-A
	Replicate 1	Replicate 2	Replicate 3	Replicate 1	Replicate 2	Replicate 3
NI	15.5301	15.6782	15.5717	18.2741	18.1412	18.1873
t0h	16.6411	16.564	16.6528	18.2955	18.2986	18.3254
t4h	16.4685	16.3836	16.4486	19.4265	19.195	19.172
t24h	17.6878	17.6902	17.5234	19.3134	19.3105	19.3599
t48h	16.7216	16.6479	16.7751	18.7577	18.7589	18.7297
t72h	25.8856	25.9046	25.6085	19.1814	19.0877	19.1719
Ct value AvLigE
	AvLigE-B			AvLigE-A
	Replicate 1	Replicate 2	Replicate 3	Replicate 1	Replicate 2	Replicate 3
NI	20.6726	20.6243	20.5733	23.5977	23.8839	23.6597
t0h	18.8095	18.938	18.8991	24.2424	24.1398	24.5052
t4h	16.1462	16.0233	16.2402	23.2143	23.3286	23.2414
t24h	18.8658	18.8871	18.8538	23.5033	23.8768	23.3434
t48h	19.2752	19.3475	19.3944	23.2831	23.1832	23.1199
t72h	30.1915	29.4477	29.5257	23.4697	23.7537	23.5039
Relative mRNA fold change (2^-ΔΔCt)*100
	AvLigE-B			AvLigE-A
	Replicate 1	Replicate 2	Replicate 3	Replicate 1	Replicate 2	Replicate 3
NI	1	1	1	1.1	0.9	1
t0h	7.2	6.5	6.7	0.7	0.8	0.6
t4h	39.9	43.4	37.4	3	2.7	2.9
t24h	13.9	13.7	14	2.5	2	2.8
t48h	5.5	5.3	5.1	2	2.1	2.2
t72h	1.6	2.6	2.5	2.3	1.9	2.2

## Sheet: Figure 3b
Figure 3b
Adineta ricciae
Ct value GAPDH
	GAPDH
	Replicate 1	Replicate 2	Replicate 3
NI	18.5199	18.4576	18.451
t0h	18.6561	18.7201	18.7083
t4h	19.6559	19.6744	19.6676
t24h	18.5417	18.5375	18.5386
t48h	18.6582	18.6935	18.6597
t72h	19.5498	19.5612	19.5833
Ct value ArLigE
	ArLigE-B			ArLigE-A
	Replicate 1	Replicate 2	Replicate 3	Replicate 1	Replicate 2	Replicate 3
NI	22.7403	22.7227	22.8212	23.7439	23.8005	23.7791
t0h	21.2257	21.2974	21.2726	24.1775	24.2285	24.1821
t4h	16.9287	16.9372	16.9865	23.2461	23.2635	23.3605
t24h	21.7953	21.7489	21.8328	23.6026	23.6062	23.5842
t48h	22.7511	22.712	22.8152	23.8401	23.8416	23.8707
t72h	24.0447	24.0271	23.9939	25.0981	25.2425	25.4086
Relative mRNA fold change (2^-ΔΔCt)*100
	ArLigE-B			ArLigE-A
	Replicate 1	Replicate 2	Replicate 3	Replicate 1	Replicate 2	Replicate 3
NI	1.01474	1.02721	0.959437	1.02142	0.982157	0.996817
t0h	3.37753	3.21594	3.28094	0.880007	0.849448	0.877188
t4h	130.192	129.339	125.415	3.29022	3.25059	3.03924
t24h	2.04234	2.10764	1.9887	1.17688	1.17393	1.19203
t48h	1.1524	1.18405	1.10252	1.09326	1.09214	1.07033
t72h	0.87426	0.88575	0.90504	0.849633	0.76873	0.685115

## Sheet: Figure 3c
Figure 3c
Adineta vaga - different DNA ligases					Relative mRNA fold change (2^-ΔΔCt)*100
Ct value GAPDH					AvLigE-B
	Replicate 1	Replicate 2	Replicate 3			Replicate 1	Replicate 2	Replicate 3
NI	18.6821	18.6538	18.5515		t4h	40.6025	41.7183	40.9968
t4h	19.476	19.4632	19.4198		AvLigE-A
Ct value AvLigE-B						Replicate 1	Replicate 2	Replicate 3
	Replicate 1	Replicate 2	Replicate 3		t4h	3	2.7	2.9
NI	23.1482	22.8803	22.9497		AvLig1-B
t4h	18.4731	18.434	18.4592			Replicate 1	Replicate 2	Replicate 3
Ct value AvLigE-A					t4h	1.30049	1.26989	1.10864
	Replicate 1	Replicate 2	Replicate 3		AvLig1-A
NI	23.5977	23.8839	23.6597			Replicate 1	Replicate 2	Replicate 3
t4h	23.2143	23.3286	23.2414		t4h	2.25755	2.67745	2.64732
Ct value AvLig1-B					AvLig3
	Replicate 1	Replicate 2	Replicate 3			Replicate 1	Replicate 2	Replicate 3
NI	27.6831	27.5118	27.2212		t4h	12.3317	12.5183	11.1312
t4h	27.9168	27.9511	28.1471		AvLig4
Ct value AvLig1-A						Replicate 1	Replicate 2	Replicate 3
	Replicate 1	Replicate 2	Replicate 3		t4h	2.47348	2.34596	2.02407
NI	24.5603	24.6196	24.3595
t4h	24.1622	23.9161	23.9324
Ct value AvLig3
	Replicate 1	Replicate 2	Replicate 3
NI	24.277	23.9882	24.2255
t4h	21.3631	21.3414	21.5109
Ct value AvLig4
	Replicate 1	Replicate 2	Replicate 3
NI	23.6824	23.9263	23.8694
t4h	23.3433	23.4197	23.6326

## Sheet: Figure 3d
Figure 3d
Mortierellla verticillata
Ct value GAPDH
	GAPDH
	Replicate 1	Replicate 2	Replicate 3
NI	24.1936	24.1799	24.2659
t0h	23.9994	23.9101	24.1704
t4h	23.8435	23.8113	23.9302
t24h	26.6652	26.8466	26.7968
t48h	22.4609	22.5083	22.5282
t72h	22.9178	22.8043	22.8363
Ct value MvLigE
	MvLigE
	Replicate 1	Replicate 2	Replicate 3
NI	32.3584	32.5397	35.404
t0h	32.5034	33.4285	32.966
t4h	28.906	29.3544	28.7708
t24h	31.5781	32.5535	32.0658
t48h	29.9942	31.0008	30.4975
t72h	32.4328	31.7175	32.5627
Relative mRNA fold change (2^-ΔΔCt)*100
	MvLigE
	Replicate 1	Replicate 2	Replicate 3
NI	2.10767	1.85875	0.255256
t0h	1.67494	0.88206	1.21548
t4h	18.0822	13.2515	19.859
t24h	21.2936	10.8299	15.1858
t48h	3.30756	1.6463	2.3335
t72h	0.779645	1.28003	0.712526

## Sheet: Figure 4b
Figure 4b
Unfortunately, the uncropped blot corresponding to Figure 4b couldn’t be retrieved from archives. However, the AvLigE-B capture experiment of Fig. 4b has been reproduced since then for a different project. The results of this replicate experiment are provided below.
							AvLigE-B depletion from whole rotifer extract Whole rotifer extract from irradiated A vaga (collected 24h post 1.0-kGy X-ray dose) were loaded on Dynabeads protein A (Invitrogen) incubated with either no antibodies (∅), with rabbit immunoglobin G (IgG), or with AvligE-B antibodies (Ab LigE_B). For each condition, the Input, the Unbound, and the Bound fractions were collected, loaded on SDS PAGE a…
							AvLigE-B depletion from whole rotifer extract Whole rotifer extract from either non-irradiated (NI) or irradiated A vaga (collected 24h post 1000Gy X-ray dose; IR) were loaded on Dynabeads protein A (Invitrogen) incubated with either rabbit immunoglobin G (IgG), or with AvligE-B antibodies (Ab LigE_B). For each condition, the Input, the Unbound, and the Bound fractions were collected, loaded on S…

## Sheet: Figure 4d
Figure 4d
		Ab 450 nm
	Concentrations (µg*10-1/reaction)	Replicate 1	Replicate 2	Replicate 3	Replicate 4
Non-irradiated	0	0.0445	0.0558	0.0442	0.0466
	6.4	0.2081	0.2184	0.2199	0.2152
	3.2	0.1515	0.1707	0.1567	0.166
	1.6	0.1109	0.0998	0.0932	0.1029
	0.8	0.0527	0.0535	0.0531	0.054
	0.4	0.0445	0.0405	0.0407	0.0456
	0.2	0.0393	0.0376	0.0391	0.0421
	0.1	0.0372	0.0367	0.0367	0.0389
Non-irradiated (depletion of AvLigE-B)	0	0.0468	0.0464	0.0457	0.0507
	6.4	0.1927	0.1908	0.2155	0.2488
	3.2	0.1713	0.1579	0.1635	0.1549
	1.6	0.1027	0.0974	0.1142	0.1012
	0.8	0.0602	0.0645	0.0605	0.0635
	0.4	0.0444	0.043	0.0432	0.0484
	0.2	0.0449	0.0392	0.0382	0.043
	0.1	0.0413	0.0393	0.0407	0.1157
Irradiated	0	0.0491	0.0483	0.048	0.0505
	6.4	0.4651	0.4333	0.4062	0.4287
	3.2	0.4234	0.3559	0.3938	0.3789
	1.6	0.3276	0.3029	0.3245	0.3005
	0.8	0.223	0.1664	0.1944	0.192
	0.4	0.086	0.0923	0.0917	0.1128
	0.2	0.0574	0.0577	0.055	0.0554
	0.1	0.0443	0.0413	0.0534	0.0415
Irradiated (depletion of AvLigE-B)	0	0.0489	0.0519	0.0451	0.0503
	6.4	0.4042	0.4125	0.4016	0.3445
	3.2	0.3066	0.329	0.3198	0.3276
	1.6	0.2356	0.2405	0.2136	0.2185
	0.8	0.1218	0.123	0.13	0.1235
	0.4	0.0901	0.0687	0.0698	0.0691
	0.2	0.0502	0.0508	0.0695	0.0438
	0.1	0.0523	0.0365	0.0373	0.0387
		Ab 450 nm (background corrected)
	Concentrations (µg*10-1/reaction)	Replicate 1	Replicate 2	Replicate 3	Replicate 4	max
Non-irradiated	0	0.0445	0.0558	0.0442	0.0466	0.4651
	6.4	0.2081	0.2184	0.2199	0.2152
	3.2	0.1515	0.1707	0.1567	0.166
	1.6	0.1109	0.0998	0.0932	0.1029
	0.8	0.0527	0.0535	0.0531	0.054
	0.4	0.0445	0.0405	0.0407	0.0456
	0.2	0.0393	0.0376	0.0391	0.0421
	0.1	0.0372	0.0367	0.0367	0.0389
Non-irradiated (depletion of AvLigE-B)	0	0.0468	0.0464	0.0457	0.0507
	6.4	0.1927	0.1908	0.2155	0.2488
	3.2	0.1713	0.1579	0.1635	0.1549
	1.6	0.1027	0.0974	0.1142	0.1012
	0.8	0.0602	0.0645	0.0605	0.0635
	0.4	0.0444	0.043	0.0432	0.0484
	0.2	0.0449	0.0392	0.0382	0.043
	0.1	0.0413	0.0393	0.0407	0.1157
Irradiated	0	0.0491	0.0483	0.048	0.0505
	6.4	0.4651	0.4333	0.4062	0.4287
	3.2	0.4234	0.3559	0.3938	0.3789
	1.6	0.3276	0.3029	0.3245	0.3005
	0.8	0.223	0.1664	0.1944	0.192
	0.4	0.086	0.0923	0.0917	0.1128
	0.2	0.0574	0.0577	0.055	0.0554
	0.1	0.0443	0.0413	0.0534	0.0415
Irradiated (depletion of AvLigE-B)	0	0.0489	0.0519	0.0451	0.0503
	6.4	0.4042	0.4125	0.4016	0.3445
	3.2	0.3066	0.329	0.3198	0.3276
	1.6	0.2356	0.2405	0.2136	0.2185
	0.8	0.1218	0.123	0.13	0.1235
	0.4	0.0901	0.0687	0.0698	0.0691
	0.2	0.0502	0.0508	0.0695	0.0438
	0.1	0.0523	0.0365	0.0373	0.0387
		Ab 450 nm (reported to max)-reordered
	Concentrations (µg*10-1/reaction)	Replicate 1	Replicate 2	Replicate 3	Replicate 4
Non-irradiated	0	-0.00911708	0.0179942	-0.00983685	-0.00407869
	0.1	-0.0266315	-0.0278311	-0.0278311	-0.0225528
	0.2	-0.0215931	-0.0256718	-0.0220729	-0.0148752
	0.4	-0.00911708	-0.018714	-0.0182342	-0.00647793
	0.8	0.0105566	0.012476	0.0115163	0.0136756
	1.6	0.150192	0.12356	0.107726	0.130998
	3.2	0.247601	0.293666	0.260077	0.28239
	6.4	0.383397	0.408109	0.411708	0.400432
Non-irradiated (depletion of AvLigE-B)	0	-0.00359885	-0.00455854	-0.006238	0.00575816
	0.1	-0.0167946	-0.0215931	-0.0182342	0.161708
	0.2	-0.00815739	-0.021833	-0.0242322	-0.0127159
	0.4	-0.00935701	-0.0127159	-0.0122361	0.000239923
	0.8	0.0285509	0.0388676	0.0292706	0.0364683
	1.6	0.130518	0.117802	0.158109	0.126919
	3.2	0.295106	0.262956	0.276392	0.255758
	6.4	0.346449	0.341891	0.401152	0.481046
Irradiated	0	0.00191939	0	-0.00071977	0.00527831
	0.1	-0.00959693	-0.0167946	0.0122361	-0.0163148
	0.2	0.021833	0.0225528	0.0160749	0.0170345
	0.4	0.0904511	0.105566	0.104127	0.15475
	0.8	0.419146	0.283349	0.350528	0.34477
	1.6	0.670106	0.610845	0.662668	0.605086
	3.2	0.899952	0.738004	0.828935	0.793186
	6.4	1	0.923704	0.858685	0.912668
Irradiated (depletion of AvLigE-B)	0	0.00143954	0.00863724	-0.00767754	0.00479846
	0.1	0.00959693	-0.0283109	-0.0263916	-0.0230326
	0.2	0.00455854	0.00599808	0.0508637	-0.0107965
	0.4	0.100288	0.0489443	0.0515835	0.049904
	0.8	0.176344	0.179223	0.196017	0.180422
	1.6	0.449376	0.461132	0.396593	0.408349
	3.2	0.619722	0.673464	0.651392	0.670106
	6.4	0.853887	0.8738	0.847649	0.710653

[truncated: 3 more sheets: Figure 5b, Figure 5c, Figure 5d]
